# Supplementary material for: ACAGT-007a, an ERK MAPK Signaling Modulator, in Combination with AKT Signaling Inhibition Induces Apoptosis in KRAS Mutant Pancreatic Cancer T3M4 and MIA-Pa-Ca-2 Cells
Source: Cells. 2022 Feb 17;11(4):702. doi: 10.3390/cells11040702 (PMC8869916; doi:10.3390/cells11040702)
Supplement: Supplementary file 1 [file cells-11-00702-s001.zip]

Archive with 1 entries (1 files):
- cells-1554379-supplementary.pdf
